# Supplementary material for: Psychometric Properties of the Knowledge of Hydration among Foreign Students of Óbuda University, Hungary
Source: Healthcare (Basel). 2024 Jun 6;12(11):1152. doi: 10.3390/healthcare12111152 (PMC11172119; doi:10.3390/healthcare12111152)
Supplement: Supplementary file 1 [file healthcare-12-01152-s001.zip]

Archive with 1 entries (1 files):
- healthcare-3016261-supplementary.pdf
